# Supplementary material for: Bacopa monnieri Promotes Neuronal Development by Regulating the Neurotrophin Signaling Pathway
Source: Int J Mol Sci. 2026 Mar 27;27(7):3048. doi: 10.3390/ijms27073048 (PMC13072882; doi:10.3390/ijms27073048)
Supplement: Supplementary file 1 [file ijms-27-03048-s001.zip]

Archive with 2 entries (2 files):
- Supplementary File S2.pdf
- Supplimentary File S1.xlsx
