# Supplementary material for: Bacopa monnieri Promotes Neuronal Development by Regulating the Neurotrophin Signaling Pathway
Source: Int J Mol Sci. 2026 Mar 27;27(7):3048. doi: 10.3390/ijms27073048 (PMC13072882; doi:10.3390/ijms27073048)
Supplement: Supplementary file 1 [file ijms-27-03048-s001.zip › Supplimentary File S1.xlsx]

## Sheet: new
C1	C2	C3	C4	C5	C6	C7	C8	C9	C10	C11	C12	C13	C14	C15	C16	C17	C18	C19	C20	C21	C22	C23	C24
DELTA.-TOCOPHEROL, O-METHYL-	1,5-DIPHENYL-2H-1,2,4-TRIAZOLINE-3-THIONE	2,4-DI-TERT-BUTYLPHENOL	3-METHYL-2-(2-OXOPROPYL)FURAN	4-METHOXY-6-METHYL-6,7-DIHYDRO-4H-FURO[3,2-C]PYRAN	9-OCTADECENAMIDE, (Z)-	BENZENE, 1,3-DIMETHYL-	BUTYL PENTADECANOATE	CYCLOPENTANE, 1-ETHYL-1-METHYL-	CYCLOPENTANECARBOXYLIC ACID, 2-TETRAHYDROFURYLMETHYL ESTER	DICHLORINE HEPTOXIDE	DIETHYLCYANAMIDE	ETHYL 15-METHYL-HEXADECANOATE	GLYCIDYL PALMITATE	HENTRIACONTANE	HEPTACOSANOIC ACID, 25-METHYL-, METHYL ESTER	HEPTANE, 2,2,4-TRIMETHYL-	HEPTANE, 4-ETHYL-2,2,6,6-TETRAMETHYL-	HEXANE, 1,1-DIETHOXY-	LINALOOL	OCTADECANOIC ACID, 2-OXO-, METHYL ESTER	PROPANE, 2-CHLORO-2-NITRO-	1,9-NONANEDIOL, DIMETHANESULFONATE	8-BROMOOCTANOIC ACID, ETHYL ESTER
AKT1	CA2	CA2	CHRM4	PLAUR	CNR1	ACHE	VDR	SHBG	PRKCE	SHBG	CTSK	CA2	PRKCA	SHBG	CA2	SHBG	SHBG	EPHX1	TRPV3	CA2	NOS2	MMP9	CA1
PHLPP1	CA1	PTGS1	CHRM2	PPP5C	FAAH	F2	CDC25A	SLC5A7	PRKCH	SLC5A7	CTSL	VDR	PRKCG	HDAC1	CA1	PPARA	PPARA	FADS1	CA2	CA1	ALPL	PTGS2	TSPO
ILK	CA12	HTR2B	CYP2A6	PPP1CA	TRPV1	HTR2A	HMGCR	ACHE	SIRT2	ACHE	ACHE	CA1	PRKCE	EGFR	HSD17B3	CNR2	CNR2	P2RX7	CA1	HSD17B3	CYP19A1	CA12	CYP11B1
CNR1	CA9	HTR2C	CES1	PPP1CC	CES1	IDO1	PTPN1	CHRNA4	PSEN2	CHRNA4	CA1	UGT2B7	PRKCH	CES1	FABP4	ACHE	CXCR3	SLC6A3	CA4	GPR84	AHR	CA9	CYP11B2
CNR2	MAPK10	GABRG2	CES2	PPM1B	PTPN1	CYP2A6	SIRT2	CHRNA7	SLC6A4	CHRNA7	CA9	HMGCR	PRKCQ	CES2	PPARA	MAOB	MAOB	ASIC3	TRPM8	TRPV1	BCL2A1	HSD11B1	LIPE
PTPN1	MAPK9	SLC6A2	MAOB	CASP3	PFKFB3	SLC5A7	CA2	PPARA	TRPV4	PPARA	ALDH1A1	PTPN1	PRKCD	DNM1	FABP3	CES1	MGLL	EGFR	NR3C2	CPT1A	CA1	PGR	PTPN1
ESR1	PTGS2	GABRB3	NISCH	PIK3CA	HSD11B2	GABRG2	CA1	CNR2	PRKCQ	CNR2	CTSB	CYP19A1	PSEN2	NAAA	FABP5	CES2	HTR2A	KDR	NR3C1	ALOX5	CA12	SLC18A2	TDO2
ESR2	OPRD1	GABBR1	MTNR1A	AKR1B1	TEK	HTR2B	PRKCA	AR	PTPN1	AR	IDO1	PAM	SIRT2	TRPM8	PPARD	DNM1	CES1	CACNA1B	PGR	MPEG1	CA13	CTSK	NPY5R
PSEN1	PTGS1	TNNC1	PSEN2	RNASEH1	MAPK14	CA2	UGT2B7	CYP19A1	PDE10A	CYP19A1	AR	SIRT2	ACACB	SLC22A2	FFAR1	NAAA	CES2	SLC6A4	SIGMAR1	FABP4	CA14	CA2	HRH3
PTGES	SLC6A9	ESR2	CHRM5	CA12	ACACB	ESR1	HSD11B1	ESR1	PLA2G7	ESR1	CYP2A6	ACHE	PAM	SLC47A1	FABP2	TRPM8	DNM1	PTGS1	SLC6A3	FABP3	CA2	CA1	HRH4
ALOX5	CTSK	HTR6	CHRM1	CA9	ALOX5AP	GABRB3	CA9	ESR2	TNKS2	ESR2	TRPA1	PPARD	TRPV4	GRIN1	VDR	SLC22A2	NAAA	CHRM3	SQLE	FABP5	CA4	CA5B	MAOB
CETP	CTSC	ESRRG	CHRM3	GLRA2	MTNR1A	PTGS1	OPRK1	CDC25A	PRKCA	CDC25A	ALPL	PRKCA	UGT2B7	GRIN2A	CPT1A	SLC47A1	TRPM8	MTNR1A	IDO1	PPARD	CA5A	CA5A	CTSH
PSEN2	HTR2B	RORC	ELANE	CES1	MTNR1B	SLC6A2	F2	NISCH	LIPE	NISCH	CYP19A1	TRPV1	FASN	GRIN1	HSD11B1	GRIN1	SLC22A2	MTNR1B	HSD17B2	FABP2	CA5B	CNR1	CTSK
PTGDR2	OPRK1	ESR1	PPP5C	CES2	DUT	HTR2C	PRSS1	CDC25B	PABPC1	CDC25B	BCL2A1	PDE10A	ABL1	CA2	SLC22A6	GRIN2A	SLC47A1	AR	DRD2	HAO1	CA6	FAAH	CTSL
PPARG	HTR7	AR	PPP1CA	CASP6	PLAU	ESR2	CTRC	NR1I3	ADORA2B	NR1I3	CA12	ACACB	F10	CA1	TOP2A	GRIN1	GRIN1	PPOX	CHRM4	PAM	CA7	MGLL	CTSB
FAAH	CTSS	TRPA1	AOC3	CASP7	ECE1	DAO	PRKCE	NR1H4	CTSK	NR1H4	CA4	GPR119	SQLE	SIGMAR1	AR	CA2	GRIN2A	TNKS2	OPRM1	HDAC6	CA9	GPBAR1	NOS2
HTR1A	CTSB	MC4R	PPM1B	CASP8	NOD1	CA7	PRKCH	UGT2B7	CTSS	UGT2B7	CA6	PRKCE	AVPR2	CA4	NR1H4	CA1	GRIN1	ADORA1	OPRD1	HDAC8	CTDSP1	PTGS1	CDC25A
MTNR1A	OPRM1	TYR	PPP1CC	CASP2	NOD2	CA3	PRKCG	GPBAR1	SUMO1	GPBAR1	CA7	PRKCQ	AVPR1A	HTR1E	CDC25A	SIGMAR1	CA2	ADORA2A	OPRK1	PLA2G7	CASP9	KDR	GABRB3
CRHR1	HMGCR	ALOX5	PLAUR	EDNRA	F2	CA6	ACHE	SHH	GRM5	SHH	CA9	PRKCH	ABCB1	HTR5A	GPBAR1	CA4	CA1	ADORA2B	ADRA2C	MMP3	CES2	CYP19A1	FGFR1
HCRTR1	CXCR2	AKT1	ESR2	DAO	F10	CA12	CYP19A1	CES1	GABRA1	CES1	CSNK2A1	PRKCG	CETP	ACHE	AKR1B10	HTR1E	SIGMAR1	ADORA3	HMOX1	FAAH	APOBEC3A	INSR	CYP19A1
MTNR1B	CNR1	NOS1	HPGD	NOS2	CSF1R	CA14	PAM	CES2	GABRB3	CES2	CASP9	CDC25A	DNM1	CNR2	POLB	HTR5A	CA4	CYP17A1	JAK1	UNG	APOBEC3G	ABCC1	PBRM1
RORC	CNR2	NOS3	NOX4	BCHE	KDR	CA9	HSD17B3	DNM1	GABRB3	DNM1	DRD5	CPT1A	LPAR6	CA12	CYP19A1	ALPL	HTR1E	HMOX1	JAK2	SQLE	DUSP3	ABCG2	SMARCA4
AVPR1A	GRK6	HSD11B1	EGFR	METAP2	FGFR1	CA4	PPM1B	NAAA	ADORA2A	NAAA	APOBEC3A	VCP	LPAR3	CA13	UGT2B7	CA14	HTR5A	BCHE	PTGS2	HTR1A	FDPS	MAPK14	CA2
PDE10A	MALT1	EPHX2	BCHE	HPGD	TGFBR1	CA13	PRKCD	HTR1E	GABRA6	HTR1E	FDPS	PPM1B	LPAR2	CA14	KDM2A	CA6	CA12	MAPK14	KCNA5	STS	GPR35	FGFR1	VDR
TSPO	AVPR2	SIRT2	HSP90AA1	PTGER4	SIRT3	CA5B	PPP1CC	HTR5A	GABRA5	ALPL	GPR35	PPP1CC	LPAR1	CA4	PHF8	CA7	CA13	HCRTR2	PTAFR	SLC22A6	HDAC4	HSD11B2	PIM1
AVPR2	AVPR1A	CA4	ERBB2	HTR1E	SIRT2	CA5A	FAAH	ALOX15	MAPK10	MAOB	CES1	FAAH	LPAR5	CA5A	KDM5C	CTSK	CA14	PREP	SCN5A	UGT2B7	MCL1	KDM1A	GRM5
PTGS2	ADORA3	SHBG	ALOX5	SLC6A3	LCK	AR	NAAA	CYP19A1	NAAA	APP	GRM2	OXTR	LPAR4	CA5B	HMGCR	CES2	CA4	GLP1R	SCN9A	MMP13	CES1	EP300	UGT2B7
HTR2A	MAPKAPK2	HDAC6	EDNRA	HTR5A	ITK	TAAR1	PPP5C	CA4	PRKCG	CYP19A1	MGLL	FABP4	JAK3	CA6	SERPINA6	FDPS	CA5A	MCL1	PARP1	MMP12	MIF	SLC6A9	EGFR
CTSS	HSD11B1	PGR	MMP1	CASP9	AURKA	MAOA	PPP1CA	CA5A	PYGL	BCL2A1	CHRM4	FABP3	MAPK14	CA7	SHBG	CES1	CA5B	MDM2	ADRA1A	MMP8	MGLL	HTR6	PTGS1
MGAT3	P2RX7	MAP2	MALT1	CHRM4	CACNA2D1	ERN1	PPARD	CA5B	BRD4	CA1	NOS1	FABP5	PTK2	CES2	G6PD	MGLL	CA6	FLT1	HRH3	G6PD	CDC25B	AURKB	AKT1
CTSD	HSP90AB1	MAPT	BBOX1	RELA	PIK3CD	HTR1D	ACACB	CA6	BRD2	CA12	NOS3	FFAR1	JAK2	CYP1A2	GABBR1	CDC25B	CA7	HRH3	HRH4	GPBAR1	CHRM4	LTB4R	CD38
CCKAR	PSEN2	ASAH1	HSD11B1	ADRA2C	GPR88	HTR1E	PREP	CA7	DRD4	CA13	NOS2	FABP2	CHEK1	APOBEC3A	SLC1A1	S1PR2	CASP9	HSD11B1	JAK3	PLAU	NOS1	PDE10A	METAP1
EPHX1	ADORA1	ADRB3	IDO1	RORA	PIK3CA	HTR5A	AKT1	CTSK	MTNR1A	CA14	S1PR2	CA9	NAMPT	APOBEC3G	PTGER2	TLR9	CTSK	PDE10A	TYK2	ALOX12	NOS3	AURKA	ERBB2
CTSK	ADORA2A	IDO1	ADRA1D	MAOA	MAPT	ALPL	OPRM1	CES2	P2RX7	CA2	TLR9	RAF1	CDK7	DUSP3	PTGFR	ANPEP	CES2	PABPC1	TNNC1	CNR1	PNMT	BCHE	CDK1
SLC6A15	DGAT1	EPHX1	HDAC8	NOS2	KCNH2	MAOA	CDC25B	HSD11B1	HRH3	CA4	CA13	PRSS1	ICAM1	FDPS	FNTA	CA5B	FDPS	PIM1	LRRK2	CNR2	PTGS1	SCARB1	GSK3B
PROKR1	STAT3	CHRM2	HDAC1	HTR2A	APP	MAOB	ADRB2	CYP1A2	PDE4B	CA5A	CA14	CTRC	PFKFB3	FAAH	NPC1L1	CHRM4	GRIA2	NQO2	AR	HDAC2	PTGS2	MAOA	TAAR1
PTGS1	AKT1	CHRM1	EPHX2	CHRFAM7A	PTAFR	ALOX15	ADRB1	APOBEC3A	PDE7A	CA5B	CA5A	CES2	HMGCR	GPR35	GABRA2	CTSL	CES1	CDC7	PRKDC	DRD2	RIPK2	MAOB	FAAH
KDR	MAPK8	HTR3A	PIK3CA	NR2F2	SIRT1	CYP19A1	PTGES	FDPS	PAM	CA6	CA5B	TOP2A	IMPDH2	HDAC4	PAM	S1PR4	MGLL	BRD2	CCNE2	MAPKAPK2	S1PR2	TAAR1	ABL1
PPARD	KLK7	HRH4	PTPN1	DRD5	SNCA	AHR	SOAT1	CES1	GRIN2B	CA7	CTSK	PDGFRB	MAPK8	HCAR2	SIRT2	S1PR5	CHRM4	KCNK3	PTK2	BRAF	S1PR4	AR	CNR1
HSD3B1	KLK14	DRD1	ALPL	SIGMAR1	EIF2AK3	BCL2A1	PRCP	MGLL	CDK1	CA9	CES2	PORCN	MAPK10	CES1	HSD11B2	CYP17A1	NOS3	DHODH	KDR	HMGCR	TLR9	NR3C1	CTSC
CACNA1H	ST14	NR3C2	AHR	BCL2A1	AURKB	CA12	MAPK14	CDC25B	CCND3	CES2	APOBEC3G	PLAU	PTPN1	GRM2	HAO1	GRM2	S1PR2	CA12	STK3	ALOX15	RELA	KCNH2	CTSS
PPARA	KLK5	PTK6	CTDSP1	HTR2C	RPS6KB1	CA4	PRKCQ	CHRM4	MTNR1B	APOBEC3A	GRIA2	MCHR1	MAPK9	MGLL	CA9	CA4	CYP17A1	CA9	STK26	PDK1	HTR1E	CNR2	NAAA
KCNA5	ATM	MAPK10	CES2	DUSP3	F2R	CA5A	PDGFRB	NOS3	HMGCR	APOBEC3G	HTR1E	MMP13	HSD11B1	CDC25B	ELANE	GALR3	TLR9	CHRM1	MAPK8	VDR	MAOB	ECE1	ADORA1
HMGCR	GABRB3	DRD5	APOBEC3G	DNMT1	ICAM1	CA5B	HIF1A	SIGMAR1	ESR2	FDPS	PTGS1	F2R	THRB	CHRM4	PTPN1	HDAC4	ALPL	BRD4	UTS2R	MMP2	HSD11B1	GRM5	F2R
ALOX15	ITGB1	DRD4	CES1	DRD1	CA9	CA6	THRB	S1PR2	GABRB3	CES1	ALOX15	METAP1	SYK	CHRM5	ACHE	CA5A	CYP1A2	CREBBP	AKR1C3	HRH3	NR2F2	NQO2	CCR1
GLRA1	MPI	DRD3	MIF	CHRNA4	SELE	CA7	MOGAT2	TLR9	GABRB3	GRM4	AHR	ACACA	HPGDS	NOS1	CNR1	NOS3	MIF	NAMPT	TYMS	HRH4	GRIA2	PIP4K2C	CCR4
IDH1	HSD17B2	TSPO	PLIN5	ADRA2B	HSP90AA1	CASP9	KDR	ACHE	GABRA2	MGLL	RORA	NPY5R	ENPP2	NOS3	PLA2G2A	ALOX15	GRM2	GRK2	LTA4H	HDAC3	PLIN5	TBXAS1	CCR2
TEK	JUN	CDK2	TLR9	APOBEC3A	CHEK2	CES2	MAPT	BCL2A1	OPRK1	CDC25B	CHRNA4	GRIN2B	JAK1	NOS2	PLG	GRIA2	S1PR4	ESR2	EIF2AK1	CDK5R1	NOS2	ADAM17	GABRA1
TGM2	OXTR	BRS3	RELA	MIF	SRD5A1	CYP1A2	HPSE	HDAC4	KCNA5	CHRM4	HCAR2	PARP1	TYK2	PTGS1	GSTK1	CHRNA4	NR2F2	PIM2	PSEN2	DYRK1A	PTGES	FLT3	MAPK14
ADK	CYP2C19	MAPK14	BCL2A1	SLC6A4	FABP4	APOBEC3A	PDE10A	CYP17A1	ELANE	CHRNA4	RIPK2	HDAC1	SMO	S1PR2	LTA4H	MIF	CDC25B	PIM3	PREP	ESR2	CACNA1H	EPAS1	USP10
F13A1	PTGER1	ERBB2	CA7	PNMT	FABP3	APOBEC3G	AR	AR	EGFR	NOS1	AR	SMO	SLC2A1	S1PR4	SHH	NR2F2	S1PR5	GABRB3	CES1	LDLR	CHRNA4	ADRA2A	USP13
MDM4	CDC25A	HTR5A	CASP9	ALOX15	FABP5	HSD17B2	CYP17A1	HSD11B2	FPR1	NOS3	RELA	MAPK8	ADCY1	S1PR5	CYP51A1	CYP1A2	GPR35	GABRB3	MAPK1	GRIN1	AKR1B1	ADRA2C	GABRA5
PPID	CDC25B	SCN5A	RAC1	CHRNA7	PPARD	KIF11	CPT1A	APOBEC3G	AOC3	PNMT	CTSL	MAPK9	FLT3	TLR9	GLS	CA12	ANPEP	GABRB3	GSK3B	F2R	GALR3	ADRA2B	CNR2
MAPK8	ALPL	SCN2A	HSD17B3	APOBEC3G	FABP1	CES1	SOAT2	CHRM5	FPR2	PTGS1	CDC25B	MDH2	EGFR	CYP19A1	PPM1B	DRD5	BCL2A1	GABRA2	ACPP	KDM2A	DNMT1	ADRA1B	GRM4
PDE7A	MAOA	MAPK8	CA5A	PLA2G1B	CNR2	MIF	ERBB2	ADRA2B	ALOX5	S1PR2	DPP4	SOAT1	CCNT1	CA9	PRKCE	CHRM1	RIPK2	PIK3CA	EGFR	PHF8	AKR1C3	ADORA2A	CDK2
MDM2	AHR	CTSK	CA12	ADRA2A	PRCP	MGLL	EGFR	CHRNA4	PDE4D	TLR9	HTR5A	SOAT2	AURKB	CSNK2A1	PRKCQ		HDAC4	CTSC	MDM2	KDM5C	GRM4	ADORA3	CDK4
SIRT2	BCL2A1	MAPK9	DUSP3	NOS3	LGMN	NOS3	MST1R	RIPK2	ESR1	HTR5A	MAOA	PLA2G4A	MAPKAPK2	CHRM1	PPP1CC		PTGS1	CTSF	CASR	PARP1	ABCG2	CTSC	JAK3
HRH3	CASP9	KCNMA1	CA5B	CA12	HSD11B1	RORA	MET	DRD5	ABCB1	ALOX15	NR2F2	ADK	KDR	SIRT2	PRKCH		CHRNA4	CTSK	ABCC9	CTSB	MMP8	CTSS	JAK2
CCR1	APOBEC3G	GAPDH	CA6	TLR9	EIF2AK4	PTGS1	FGFR3	ADRA2C	PDE9A	CASP9	CYP1A2	HSD11B1	ROCK2	SIGMAR1	PRKCG		NOS1	CTSS	PRKCG	DAGLA	SIRT2	CYP17A1	HMGCR
CYP2C9	DUSP3	PRKCD	DNMT1	RIPK2	ROCK2	PTGS2	FGFR1	NR2F2	BACE1	HCAR2	SIGMAR1	MPEG1	ROCK1	BCL2A1	MET		CA9	CTSV	PRKCD	HSD17B1	SIRT1	CTSL	PTGDR
CYP3A4	GPR35	PRKCQ	HNF4A	CYP1A2	HCK	ICMT	FGFR2	CASP9	CTSV	MIF	DYRK1A	ICMT	PLK4	PTGES	CDC45		PNMT	CTSL	PRKCA	CHEK1	ACHE	CTSB	PTGDR2
CALCRL	MIF	JAK1	TAAR1	SLC6A2	C3AR1	RIPK2	P2RY12	ESR1	CTSL	DUSP3	MAOB	SLC22A6	MMP12	ICMT	PTPRC		CTSL	CTSB	CHEK1	JAK3	PLA2G1B	ALOX5AP	GRM2
ALOX12	MGLL	JAK2	APOBEC3A	ESR2	FLT3	SLC6A3	AURKB	CA12	F10	MAOA	ACHE	P2RY12	YES1	ALPL	ADORA1		DRD5	BRD3	HCRTR2	JAK1	HTR5A	PSEN2	MAOA
TACR3	RORA	PRKCA	MAOA	CA4	TBXA2R	SLC6A2	MAPK10	NOS1	IGF1R	CHRFAM7A	PNMT	NAMPT	PIM1	THRB	ADORA2B		CHRM1	ESR1	HCRTR1	MMP9	AR	ADRA1D	PGGT1B
SHBG	TLR9	AURKA	HTR1E	PLIN5	ADORA2A	S1PR4	HDAC1	PNMT	CTSD	NR2F2	TAAR1	PRCP	NTRK1	DRD5	TRPV1		APOBEC3A	NISCH	AKR1B1	MMP1	TNF	ADRA1A	ADORA2A
ICMT	RELA	NISCH	NR2F2	CYP19A1	ADORA2B	TLR9	CES1	RARG	CTSB	DRD5	CA1	PREP	PARP1	PLA2G2A	HRH3		DPP7	IMPDH2	KCNE1	MMP14	ALOX15	RORC	LRRK2
OXTR	CA6	CTSS	RIPK2	MAOB	ROCK1	TAAR1	CTSS	CHRM2	CDK5R1	AHR	DUSP3	MET	MAPK1	SOAT1	CHRNA4		APOBEC3G	SIRT2	MAPK14	ACACB	RAC1	CYP11B1	CA12
SLC2A1	GALR3	CTSL	CA13		ABCB1	RELA	NPY5R	ALPL	MPO	GPR35	ADRA2B	HSD17B3	HIPK1	MAOB	CHRNA3		ALOX15	KCNK9	DHODH	SLC1A1	EPHX2	NR3C2	CBFB
SLC2A3	TAAR1	QPCT	NOS3		NPC1L1	AKR1C3	HPGDS	ESR2	MKNK1	CHRNA7	CHRM1	NOS1	CNR1	PLA2G1B	NR1H3		PLIN5	MMP9	PIM1	GSK3B	FAAH	CYP11B2	HTR1D
SCD	CHRNA4	TAAR1	ALOX15		ERBB2	CA14	PLA2G4A	SLC6A2	HSD11B1	RELA	GALR3	CCKAR	PPARA	GALR3	CACNA2D1		DPP8	MMP1	PIM3	HSP90AA1	TAAR1	STS	MPI
SLC2A2	NR2E3	BRD1	MAOB		EGFR	CYP11B2	ICMT	CA9	AKT1	GALR3	APP	KCNH2	MMP13	ALOX5	KDR		NOS2	FBP1	ADORA2A	BACE1	APP	DNM1	HTR5A
OGT	RIPK2	TRIM24	PLA2G1B		PDE3A	DRD5	ALDH2	CYP2C19	TDO2	RIPK2	CA2	MAPK10	GPR119	S1PR1	F2		SIRT2	GSK3B	ADORA2B	MMP16	ADRA2B	CYP26A1	PLA2G2A
NR1H3	CYP1A2	BRPF1	S1PR4		PDE3B	GRM4	DRD4	CHRM1	IDO1	S1PR4	DPP8	AR	PPM1B	PLIN5	PRSS1		DYRK1A	TMIGD3	MTNR1A	KDR	CNR2	CA7	MGLL
NR1H2	CES2	CYP2C19	GPR35		MDM2	CDC25B	HSD17B2	AHR	PFKFB3	PTGS2	CTSB	GPBAR1	PPP1CC	AHR	FAAH		AHR	CCR2	PER2	HDAC1	P2RX7	CA13	P2RX7
CCR5	NR2F2	MGLL	MTNR1B		PIK3CB	RAC1	HSD11B2	CA13	PSEN1	NOS2	CYP11B1	AKR1B10	SRC	CNR1	CTRC		PTGS2	GABRA5	ALOX5	RAF1	CTSG	GCGR	PHOSPHO1
TNF	CHRFAM7A	CYP11B1	RORA		PIK3CG	SLC6A4	TOP2A	PTGS1	PSEN2	CSNK2A1	SLC6A2	MTNR1A	IKBKE	RORA	CES2		CYP19A1	ADRA1D	EPHA4	ADRA2C	MAOA	DRD2	ADRA1D
TAC3	DNMT1	PANK3	AKR1C3		CALCRL	S1PR2	HDAC2	APP	RAPGEF4	CYP1A2	CYP17A1	MTNR1B	FGFR1	RELA	ADORA2A		GALR3	RPS6KA3	LIPA	MAPK10	ADRA2C	MMP3	PDE4B
SLC6A7	PLA2G1B	SLC6A4	PTGS1		CYP19A1	APP	NCOR1	DUSP3	UTS2R	ADRA2B	CTDSP1	PLA2G7	TBK1	CASP9	PLD1			NAT1	TSPO	MCL1	HNF4A	MMP2	PDE7A
F2R	CA4	SLC6A3	HDAC4		HPGD	DHODH	FABP4	RARB	ADORA1	GRIA2	CXCR2	CETP	SLC8A1	PNMT	KIT			ASAH1	CLK4	NPY5R	SIGMAR1	MMP14	PIK3CB
CHEK1	RAC1	HTR1A	MGLL		DHFR	DUSP3	PPARA	HCAR2	PARP1	TAAR1	CYP2C19	PRKCD	PDGFRA	RIPK2	FLT3			PTGES	CYP19A1	BCL2L1	DRD5	OXTR	PIK3CG
NAMPT	CDC25B	HDAC3	CYP2C19		ACACA	CHRNA4	FABP3	ANPEP	TNNC1	MCL1	ADRA2C	AURKB	VDR	NR2F2	PDGFRA			AKR1B1	CHRM2	BCL2	ALOX5	P2RX7	PIK3CA
CACNA2D1	MAPK10	HDAC1	CA4		STS	CYP17A1	FABP5	CHRNA7	ASIC3	METAP2	CHRM2	APP	CNR2	MIF	MST1R			AOC3	P2RX7	ROCK2		NPY5R	PLG
F10	CES1	HDAC11	CDC25B		SERPINA6	CACNA1H	FFAR1	SRD5A1	HDAC6	ANPEP	MCL1	CTSS	CPT1A	APP	FGFR1			TRPA1	MTNR1B	ROCK1		EGFR	KLKB1
SYK	APOBEC3A	HDAC10	S1PR2		SHBG	ALOX5	FABP2	ICMT	PDGFRB	PLA2G1B	NR2E3	ADORA2B	PPP5C	CA2	MDM2			IGF1R	EPHX1	ACP1		SMO	DYRK1A
CDK9	CTDSP1	CNR1	CA9		NR1I3	NR2F2	PTPN6	CNR2	KDR	CYP17A1	DRD1	PPP5C	PPP1CA	MAOA	MMP1			HSD17B2	BRD4	HDAC7		SLC6A4	DAPK3
SMO	MAOB	TUBB1	HDAC2		GPR119	HTR2C	TRPV4	PDE4D	HDAC1	HSD11B1	CACNA1H	PPP1CA	KIT	S1PR3	MMP2			HCRTR1	PRKCZ	HDAC4		MPO	PLAU
IMPDH2	DRD5	PARP1	CTBP2		CPT1A	NR2E3	NCOR2	RORA	CCR9	PRSS2	PLIN5	HDAC2	LCK	CHRM3	MMP14			ELANE	PDE10A	HDAC9		MMP13	DYRK2
ICAM1	ADRA2B	GRIN1	KCNA3		VCP	NOS2	FRK	PLA2G1B	BRD3	FOLH1	S1PR4	NCOR1	MAPKAPK5	ADRA2B	HRH1			HRH4	KCNH2	PPARA		MMP8	DYRK1B
CXCR3	HTR1E	GPBAR1			TGM2	PTGES	EPHA3	GPBAR1	PIM1	SIGMAR1	CHRM3	NPY1R	MET	ANPEP	BDKRB2			CHRM4	ADORA1	SRC		BRAF	CRHR1
PFKFB3	KIF11	GRM5			SLC5A1	CA9	GPR119	MAOA	CCKBR	HDAC4	DPP7	CA7	AURKA	ALOX15	OPRD1			HTR2B	ADORA3	CYP2C9		MAPT	PIK3CD
PARP1	CA5A	CNR2			MMP13	PIM1	SIGMAR1	GRM2	FADS1	CTDSP1	MIF	CA12	PDK1	PTGS2	PDPK1			TBXAS1	TRPV1	CYP3A4		MAPK13	ROCK1
SLC16A1	CHRNA7	CDK5R1			MMP14	CDC42	ADORA2A	METAP2	TBXAS1	GRM2	ESR2	CA14	EPHB4	CHRNA4	SERPINE1			ADRA2A	PTK2B	PTPN1		NR1H2	SELE
PDE6D	PTGS2	CDK1			CYP24A1	SIGMAR1	CYP24A1	PGR	PTGS1	RORA	ABCG2	SLC8A1	RAF1	EPHX2	CHRNA7			HRH2	TNKS2	CCKAR		ABL1	HTT
ADORA2A	GRM4	FLT3			CYP27B1	NOS1	MDH2	DYRK1A	RPS6KA3	CHRM1	ESR1	NAAA	GRM3	HRH4	HTR4			ADRA2B	CHRM5	IGF1R		ALDH2	RGS4
CYP26B1	CA5B	JAK3			TRPA1	SLC9A1	TGM2	GRIA2	ADORA3	PLIN5	ANPEP	HDAC3	MMP2	CHRM2	NPY5R			DRD1	CHRM3	PTK2		SRC	RGS8
PAK2	GSK3A	P2RX7			CHRM2	PGR	PDE4B	CA14	JAK3	DPP7		HDAC4	HCRTR2	METAP2	HTR2B			CHRM2	PYGL	CDK1		CETP	CHRNA5
PAK1	RPS6KB1	ALPL			MET	CTDSP1	F13A1	HRH4	JAK2			FLT4	HCRTR1	CA1	IL1B			ADRB1	BRD2	ALK		ABCC8	MKNK1
CYP26A1	ADRA2C	HDAC4			HTR7	CYP11B1	ADORA1	RARA	PPOX			FLT3	OPRK1	PTGFR	HTR2A			DRD2	BRD3	PDE10A		TACR1	EGLN3
OPRM1	DYRK1A	GCGR			AGTR1	HCAR2	TAOK3	PLIN5	ROCK2			PDE3A	ACP1	FOLH1	HTR2C			DRD4	IMPDH2	APP		CHRM2	SIRT2
OPRD1	GSK3B	CYP11B2			SYK	ESR2	PSMB5	CHRFAM7A	TLR4			CCR5	TYMS	CTSK	DRD3			SLC6A2	CDK1	KCNA3		CHRM1	RBBP9
CYP1A2	APOBEC3G	ALOX15			CNR1	AR	ACHE	GALR3	APOBEC3A			ACE	EPHX2	PTAFR	CES2			CA6	ALOX15	EPHX2		HTR1E	EPHX2
CYP2C19	EP300	AHR			CNR2	HTR6	ALOX5		APOBEC3G			CA4	CA4	ESR1	FDPS			CES2	CA12	CNR2		CA1	CA14
HTR1E	SLC11A2	CA4			CA4	GPR35	EPHX2		CES1			CES2	APOBEC3A	CTSG	FAAH			APOBEC3A	CA5B	CA12		CA12	CA4
PTGS1	LOXL2	CA5A			CA5A	CHRM4	CNR2		CHRM4			APOBEC3A	FDPS	GRIA2	FOLH1			FDPS	CA6	CA14		CA13	CA5B
CHRM5	LOXL3	CA5B			CA5B	PLIN5	CA14		CHRNA4			FDPS	FAAH	NR2E3	HDAC2			CES1	CA7	CA4		CA14	CA6
CHRM4	ALKBH3	CA6			CA6	DRD4	CA4		EPHX2			FAAH	HDAC4	DRD1	HDAC4			GRM2	CES2	CA5A		CA2	CA7
CDC25B		CA7			CA7	PLA2G1B	CA5B		CA6			FOLH1	CES1	SLC22A1	LTB4R			MGLL	APOBEC3A	CA5B		CA4	CES2
CYP2C9		CES2			CES2	GRIN2B	CA6		NR2F2			HDAC4	MGLL	SLC22A2	CES1			CDC25B	APOBEC3G	CA6		CA5A	APOBEC3A
TLR9		HSD11B1			FDPS	DRD1	CA7		RORA			CES1	CDC25B	DNM1	MGLL			CHRM4	FDPS	CA7		CA5B	DUSP3
RPS6KB1		KIF11			FAAH	NR3C2	CES2		CACNA1H			MGLL	CHRM4	RAD52	CDC25B			SIRT2	GPR35	CES2		CA6	FDPS
NR2F2		MIF			GALR3	ACHE	APOBEC3A		HTR1E			CDC25B	SIRT2	CES1	PTGFR			S1PR2	CES1	APOBEC3A		CA7	FAAH
AKT1		PTGS1			FOLH1	HNF4A	DUSP3		GALR3			PLA2G2A	PLA2G1B	CES2	S1PR2			ANPEP	CDC25B	DUSP3		CA9	FOLH1
PHLPP1		RARA			HDAC2	CA13	FDPS		PREP			PTGFR	PLA2G2A	SLC22A6	TLR9			S1PR4	CHRM4	FDPS		CES2	GPR35
GSTO1		HTR1E			HDAC4	GSK3B	FAAH		BCL2A1			S1PR2	PTAFR	SLC22A8	EPHX2			S1PR5	PTGS1	FAAH		APOBEC3A	HDAC4
TTPA		HSD17B2			LTB4R	ESR1	FOLH1		HSD11B1			TLR9	PTGFR	TLR2	APOBEC3A			TLR9	RIPK2	FOLH1		APOBEC3G	HDAC6
MALT1		HSD17B3			CES1	TERT	HDAC4		CES2			ALPL	S1PR2	ADH1A	CHRM4			CNR2	S1PR2	GPR35		FDPS	CES1
		THRA			MGLL	GRM2	LTB4R		ALPL			ANPEP	S1PR4	ADH1B	PLA2G1B			CA12	TLR9	HDAC2		CES1	MGLL
		CASP9			CDC25B	ADRA2C	CES1		CA4			EPHX2	S1PR5	ADH7	PTPRC			CA14	CA5A	HDAC4		GRM2	CDC25B
		RARB			CHRM4	PTPRC	MGLL		CTSK			CA14	CNR2	FAAH	ACE			CA7	CASP9	HDAC6		MGLL	CHRM4
		ALPL			SIRT2	FDPS	CDC25B		S1PR2			DUSP3	CA14	LPAR2	CA14			CHRM1	CA4	HDAC8		CDC25B	PLA2G1B
		TLR9			PLA2G1B	CHRM5	CHRM4		DRD5			HDAC6	CA6	LPAR3	CTSG			HDAC4	S1PR4	HCAR2		CHRM1	S1PR2
		ESR2			PLA2G2A	ATP4A	CHRM5		MIF			PLA2G1B	APOBEC3G	NAAA	PTGER2			HTR1E	NR3C2	CES1		PTGS1	S1PR4
		CES1			PTGER2	CLK4	SIRT2		CASP9			APH1B	GALR3	ATG4B	DUSP3			CHRM5	DNMT1	MGLL		PTGS2	TLR9
		CA14			PTGFR	MAPK14	PLA2G2A		RIPK2			CHRM4	SOAT1	EPHX1	PLA2G2A			DRD5	METAP2	CDC25B		S1PR2	ALPL
		ESR1			S1PR2	ADRA2A	PTAFR		CNR2			SIRT2	CHRM1	PLA2G1B	CA4			HTR5A	PLIN5	CHRM4		S1PR4	PLIN5
		RELA			S1PR4	MAPK10	PTGES		NOS2			LTB4R	CES2	FDPS	HDAC6			APOBEC3G	CA9	CHRM5		ALPL	PLA2G2A
		MAOB			S1PR5	NR1H3	PTGFR		CTDSP1			PTPRC	DUSP3	GGPS1	CA6			GALR3	CA14	SIRT2		CHRM4	S1PR5
		RARG			SOAT1	CDK4	S1PR2		HCAR2			S1PR5	GRM2	SPHK1	CA7			CTSK	MGLL	PLA2G2A		TLR9	BCL2A1
		HSD17B1			TLR9	P2RX7	S1PR4		CHRM2			PSEN2	FOLH1	GBA	S1PR5			DUSP3	ALPL	PTGES		NR2F2	APOBEC3G
		STS			TBXA2R	FLT3	S1PR5		CHRM1			CHRM5	CTSG	GNAI1	DPP7			THRB	NOS3	PTGFR		HDAC4	CTDSP1
		PTGS2			ALOX5	KDR	SOAT1		CNR1			S1PR4	TLR9	GNAI3	CTSB			PLA2G1B	RELA	S1PR2		CHRM2	MIF
		S1PR2			APOBEC3A	PIM2	THRA		CHRM5			HDAC2	CA7	GNAO1	ANPEP			CA5B	CYP17A1	S1PR4		PLIN5	CA5A
		THRB			CA14	PRKCE	THRB		DPP7			HDAC8	CHRM5	PLA2G2A	HDAC8			PTGFR	BCL2A1	S1PR5		NOS3	HDAC2
		NR3C2			HDAC6	ABCG2	TLR9		CTSG			MMP3	S1PR3	ADH1C	DPP8			CA4	RORA	MMP3		EPHX2	PTGFR
		CA13			HDAC8	PDGFRA	HCAR2		S1PR5			HDAC3	GPR35	LAP3	GPR35			FAAH	AR	TLR9		GPR35	CA12
		AR			HDAC3	SYK	MTNR1B		TLR9			GALR3	NR2E3	FABP3	CTSK			FOLH1	GALR3	CA9		CHRM5	CA9
		NR1H3			S1PR1	SIRT2	PLA2G1B		TAAR1			CTSG	CHRM3	PAM	SIRT2			PTGES	HDAC4	CTSG		FOLH1	SIRT2
		RAF1			DUSP3	CLK1	S1PR1		MGLL			PLIN5	HTR1E	MPEG1	S1PR4			SIGMAR1	HNF4A	LTB4R		CYP1A2	PTPN7
		CYP17A1			CA13	CDK2	GRM2		PLA2G1B			APOBEC3G	PTGIR	S1PR2	CA12			CNR1	CA13	PLA2G1B		S1PR5	CHRM1
		CYP19A1			APOBEC3G	CASR	LTA4H		PLIN5			METAP2	CACNA1H	S1PR4	CA9			NOS1	DYRK1A	PTGS1		CASP9	RIPK2
		CNR2			EPHX2	CHRM3	GPR35		ELANE			NR2F2	S1PR1	HSD17B3	ALPL			CA5A	ADRA2B	SOAT1		RORA	CHRM5
		ALOX5			GPR35	IRAK4	CHRM1		CACNA1C			FDFT1	CTDSP1	PLA2G5	SOAT1			CA9	DUSP3	THRB		CYP19A1	RARB
		GRIN2B			CTSG	HRH4	RARB		MGLL			SOAT1	CA5A		HTR1E			NOS3	SIRT1	ACHE		CTSG	RORA
		CA12			PTPRC	CDK1	CTSG		OXTR			ALOX5	PLIN5		MMP3			CHRM2	NR2F2	THRA		RIPK2	PTAFR
		GPR35			HTR5A	HSD11B1	PPARG		PDE8B			CA7	ALOX5		ELANE			METAP2	CHRM1	HTR1E		GRIA2	THRA
		NR2F2			ICMT	PTPN7	HDAC2		TPO			PTGER2	PRKCG		CHRM3			BCL2A1	CNR2	CA2		MMP9	ALOX5
		SRD5A1			HCAR2	CA1	RIPK2					CA6	THRB		NR2E3			ALPL	CHRNA4	S1PR1		BCL2A1	CASP9
		CYP1A2			CA12	EGFR	CA12					NCSTN	ENPP2		CA5B			DPP7	SIGMAR1	CYP1A2		MCL1	CNR2
		SIRT2			HDAC1	CNR2	PLIN5					CHRM1	LPAR1		CACNA1H			NR2F2	CYP1A2	HDAC3		DUSP3	HDAC8
		BCL2A1			CA2	CYP2D6	PTPRC					CACNA1H	LPAR3		CA5A			PLIN5	SQLE	PLIN5		THRB	CACNA1H
		ACHE			THRB	ADRA2B	MMP3					CNR2	MGLL		CHRM5			CA13	GGPS1	ALOX5		CSNK2A1	ACHE
		TRPV1			ACHE	METAP2	PPARA					CA12	PAM		GRIA2			FDPS	SQLE	HDAC1		HTR5A	AHR
		ADRA2B			HRH2	ACHE	HTR1E					THRB	NAAA		NR2F2			LAP3	LSS	MMP8		NOS1	HDAC1
		MPL			TBXAS1	SENP7	GALR3					GPR35	LPAR2		SIRT1			ADH1A		MMP7		FAAH	NR2F2
		GALR3			BCL2A1	KCNK9	HDAC6					THRA	LPAR4		PSENEN			ADH1B		ALPL		CHRM3	NR2E3
		CA2			CTDSP1	KCNK3	HDAC8					PSENEN	LPAR5		POLB			ADH1C		APOBEC3G		MAOB	HCAR2
		CA9			CA9	MAOB	APOBEC3G					CA5B	LPAR6		ENPP2			SLC22A1		PTGER2		CNR2	PTGS1
		RXRB			PTGER4	CTBP2	CA5A					S1PR1	PRKCA		PLA2G2A					BCL2A1		ACHE	HDAC3
		SLC9A1			CA1	CHRNA1	CA9					HDAC1	PRKCE		KAT2B					GALR3		APP	CHRM3
		ALOX12			SIRT1	CHRNB1	S1PR3					MMP9	CES1		PAM					CA1		MAOA	CA1
		NR1H4			S1PR3	CHRND	CSNK2A1					GRIA2	CES2		PTPN13					CNR1		PNMT	SOAT1
		ESRRG			PTGIR	CHRNG	ALPL					RORA	EPHX2		LPAR1					NR2E3		CA3	GALR3
		GLRA3			HTR1E	ENPP3	MIF					KDM2A	SLC22A6		LPAR2					CA13		CA5B	CSNK2A1
		GLRB			CYP1A2	AKR1C2	PTGER2					PAM	SLC22A8		LPAR3					MMP1		CA6	HTR1E
		HSD17B2			CNR1	RAPGEF4	SIGMAR1					PRKCA	TLR2		LPAR4					MMP9			METAP2
		KDM4E			FAAH	FBP1	MMP7					PRKCE	PPM1A		LPAR6					ACE			CA2
		GABBR1			FABP3	COPS5	P2RY12					EPHX2	GPR174		NOD1					MTNR1B			MMP9
		GABBR2			OXER1	HMBS	HTR5A					LPAR1	GPR34		PLA2G5					NR2F2			PTPRC
		UQCRB			CES1	ALOX15B	CNR1					LPAR3	P2RY10		CES2					RIPK2			ALOX15
		SLC22A3			CNR2	RGS8	CHRM3					LPAR2	ACP1		SLC25A20					MMP2			PTGER2
		QDPR			TRPV1	RGS4	NR2E3					LPAR4	PLCG2		PLA2G10					NOS3			NOS3
					EPHX2	NLRP1	RORA					LPAR6	POLB		TLR2					PTAFR			THRB
					SPHK1		CHRM2					ENPP2	FAAH		POLM					NOS1			S1PR1
					PRKCA		HDAC3					LTA4H	SPHK1		POLL					ICMT			PTGER4
					CES2		TBXAS1					FAAH	SPHK2		POLH					CES1			MAOB
					LPAR1		MMP9					NOD1	FABP3		POLK					CES2			CTSG
					LPAR2		MMP8					TNF	CDC25B		GPR174					FAAH			CHRM2
					GGPS1		PTPN1					GPR174	SLC25A20		P2RY10					PLA2G2A			PAM
					SLC22A6		CTDSP1					P2RY10	LY96		SLC22A8					SLC22A6			EPHX2
					SLC22A8		PTGS1					GPR34	TLR4		PLA2G2C					SLC22A8			PRKCA
					TLR2		PAM					CES2	PLA2G2A		GPR34					TLR2			FAAH
					ENPP2		FAAH					FUT7	VEGFA		ADH1B					POLA1			TNF
					LPAR3		PRKCA					SLC25A20	GNAI1		ADH1A					POLB			ENPP2
					LPAR4		PRKCE					PLA2G10	HMGCR		ADH1C					EPHX1			LPAR1
					LPAR5		CES1					S1PR2	EPHX1		GSTK1					PLA2G5			LPAR2
					LPAR6		CES2					TLR2	GBA2							PAM			LPAR3
					HMGCR		EPHX2					SLC22A8	IARS1							NAAA			LPAR4
					GPR18		GPR34					PAOX	GNAI3							FABP3			LPAR6
					MGLL		P2RY10					GSTK1	GNAO1							HMGCR			SLC22A2
					CDC25A		CNR1					PLA2G5	POLL							CNR1			SLC47A1
					CDC25B		EPHX1					VEGFA	POLM							DNM1			CES1
					CDC25C		NAAA					POLM	POLH							TRPV1			CES2
					SPTLC2		SLC22A6					POLL	POLK							EPHX2			SLC22A8
					GPR174		SLC22A8					PIN4	GBA							HSD17B3			TLR2
					GPR34		TLR2					POLH	KDM5A							OXER1			PAOX
					P2RY10		LPAR1					POLK	HSD17B3							KDM5A			GPR174
					DAGLA		LPAR2						PLA2G5							PRKCA			GPR34
					PAM		LPAR3						DNM1							NOD1			P2RY10
					PLA2G2A		LPAR4						FDPS							PLA2G2C			SLC25A20
					SELP		LPAR5						IL6ST							ENPP2			PIN4
					POLH		LPAR6						MPEG1							GNAI1			KDM5A
					POLK		PLA2G2A						S1PR2							PLA2G10			HSD17B3
					PLA2G10		ENPP2						S1PR5							LPAR1			FABP3
					POLB		NOD1						CDC25A							LPAR3			PPM1B
					DNM1		POLA1						CDC25C							APEX1
					EPHX1		POLB						SMPD1							LPAR2
					NOD1		FABP3						PLA2G2C							CDC25A
					S1PR2		CNR2													CDC25B
					TBXA2R		SLC25A20													CDC25C
					HSD17B3		GPR174													ACP1
					NAAA		HMGCR													GNAI3
					PLA2G5		PPARG													GNAO1
					PRKCE		PLA2G4B													LPAR4
					PAFAH1B2		STS													LPAR6
					PLA2G2C		S1PR1													SLC25A20
					FDPS		S1PR4													SPHK1
					ACP1		S1PR3													ADH1A
					GBA		THRA													ADH1B
					KDM5A		THRB													ADH7
					ADH1B		S1PR5													GBA
					ADH1A		HSD17B3													STS
					ADH7		OXER1													ACER2
					PAOX		PLA2G5													ASAH1
					ACER2		KDM5A													FDPS
					GNAI1		PLA2G2C													GGPS1
					LAP3		HRH1													S1PR2
					PDCD4		HRH2													S1PR3
					GNAI3		PLCG2													DAGLA
					GNAO1		POLL													PLA2G4B
					SLC25A20		POLM													SMPD2
					SLCO2A1		POLH													POLL
					CERT1		POLK													POLM
							DNM1													POLH
							SELP													POLK
							VEGFA													GPR174
							SPHK1													P2RY10
							DAGLA													GPR18
							LTA4H													CERT1
							XDH													THRA
							CDC25A													THRB
							CDC25B													GPR34
							CDC25C													PAOX
							ACP1													ADH1C
							GBA
							PAOX
							S1PR2
							GNAI1
							PLA2G10
							LAP3
							FDPS
							CHRM4
							CHRM5
							PPM1A
							GNAI3
							GNAO1
							GGPS1
							ACER2
							IARS1
							LY96
							TLR4
							ADH1A
							ADH1B
							ADH7
							TLR1
							ADA
							GSTM1
